# Supplementary material for: Autoinducer-2 promotes the colonization of Lactobacillus rhamnosus GG to improve the intestinal barrier function in a neonatal mouse model of antibiotic-induced intestinal dysbiosis
Source: J Transl Med. 2024 Feb 18;22:177. doi: 10.1186/s12967-024-04991-5 (PMC10874557; doi:10.1186/s12967-024-04991-5)
Supplement: Supplementary file 1 — Additional file 1: The community richness indicators among the four groups. [file 12967_2024_4991_MOESM1_ESM.csv]

estimators	IFD_AI_2-mean	IFD_AI_2-sd	IFD_CON-mean	IFD_CON-sd	IFD_LGG-mean	IFD_LGG-sd	IFD_LGG_AI_2-mean	IFD_LGG_AI_2-sd	statistic	P_value	P_adjust
ace	122.6	93.6	48.57	30.99	46.63	33.6	59.46	44.91	4.809659091	0.1863	0.3726
chao	122.2	93.62	48.12	30.74	45.51	32.72	58.19	44.56	4.866477273	0.1818	0.3726
sobs	120.1	90.45	47.88	30.51	44.38	31.79	56.5	43.53	5.134215111	0.1622	0.3726
shannon	1.564	0.759	1.586	0.6933	1.535	0.3219	1.404	0.5388	0.872159091	0.8321	0.8321
simpson	0.4477	0.2003	0.3491	0.2116	0.3371	0.1382	0.3587	0.1303	2.761363636	0.4299	0.5945
