# Supplementary material for: Autoinducer-2 promotes the colonization of Lactobacillus rhamnosus GG to improve the intestinal barrier function in a neonatal mouse model of antibiotic-induced intestinal dysbiosis
Source: J Transl Med. 2024 Feb 18;22:177. doi: 10.1186/s12967-024-04991-5 (PMC10874557; doi:10.1186/s12967-024-04991-5)
Supplement: Supplementary file 2 — Additional file 2: The relative abundance on Phylum level among the four groups. [file 12967_2024_4991_MOESM2_ESM.csv]

<label class="checkAll" style="cursor:pointer;padding-top:2px;"><i class="icon-check-empty" style="margin-right:5px;"></i>Species name</label>	IFD_AI_2-mean(%)	IFD_AI_2-se(%)	IFD_CON-mean(%)	IFD_CON-se(%)	IFD_LGG-mean(%)	IFD_LGG-se(%)	IFD_LGG_AI_2-mean(%)	IFD_LGG_AI_2-se(%)	P_value	P_adjust
p__Proteobacteria	75.36	12.06007067	76.45	13.55477032	93.21	2.303533569	37.74	13.98939929	0.04034	0.1301
p__Firmicutes	23.25	11.52650177	23.13	13.49823322	6.353	2.13180212	60.07	13.78798587	0.03847	0.1301
p__unclassified_k__norank_d__Bacteria	0.4835	0.237279152	0.1758	0.065689046	0.2212	0.079540636	1.994	1.826855124	0.5323	0.5893
p__Bacteroidota	0.1684	0.063568905	0.1506	0.125441696	0.1194	0.097420495	0.1059	0.098586572	0.4348	0.5508
p__Campylobacterota	0.316	0.202791519	0.06623	0.043745583	0.0622	0.035583039	0.02589	0.022282686	0.8226	0.8226
p__Actinobacteriota	0.2505	0.079646643	0.0195	0.007583039	0.02791	0.013696113	0.0501	0.020123675	0.03759	0.1301
p__Cyanobacteria	0.05279	0.021318021	0.006724	0.004310954	0.003698	0.002732862	0.008069	0.008063604	0.04793	0.1301
p__Patescibacteria	0.01479	0.00570318	0.004707	0.00470318	0.001345	0.000879859	0.002017	0.002016254	0.07082	0.1682
p__Bdellovibrionota	0.01916	0.013106007	0	0	0.0006724	0.000672085	0.001681	0.001680212	0.1966	0.415
p__Desulfobacterota	0.01782	0.017053004	0	0	0	0	0.001345	0.00134417	0.2715	0.5159
p__Chloroflexi	0.01715	0.008424028	0	0	0.001009	0.001008127	0.0003362	0.000336007	0.04308	0.1301
p__Deinococcota	0.01782	0.009088339	0	0	0.0006724	0.000672085	0	0	0.01748	0.1301
p__Acidobacteriota	0.01647	0.016466431	0	0	0.0006724	0.000672085	0	0	0.5583	0.5893
p__Verrucomicrobiota	0.006724	0.00380212	0	0	0	0	0	0	0.02236	0.1301
p__Planctomycetota	0.006052	0.00604947	0	0	0	0	0	0	0.3916	0.5315
p__Gemmatimonadota	0.001345	0.00134417	0.001009	0.001008127	0	0	0	0	0.5583	0.5893
p__Spirochaetota	0.002353	0.002352297	0	0	0	0	0	0	0.3916	0.5315
p__Deferribacterota	0	0	0	0	0.001345	0.00134417	0	0	0.3916	0.5315
p__Fusobacteriota	0	0	0	0	0.001009	0.001008127	0	0	0.3916	0.5315
