# Supplementary material for: Autoinducer-2 promotes the colonization of Lactobacillus rhamnosus GG to improve the intestinal barrier function in a neonatal mouse model of antibiotic-induced intestinal dysbiosis
Source: J Transl Med. 2024 Feb 18;22:177. doi: 10.1186/s12967-024-04991-5 (PMC10874557; doi:10.1186/s12967-024-04991-5)
Supplement: Supplementary file 3 — Additional file 3: The relative abundance on Family level among the four groups. [file 12967_2024_4991_MOESM3_ESM.csv]

<label class="checkAll" style="cursor:pointer;padding-top:2px;"><i class="icon-check-empty" style="margin-right:5px;"></i>Species name</label>	IFD_AI_2-mean(%)	IFD_AI_2-se(%)	IFD_CON-mean(%)	IFD_CON-se(%)	IFD_LGG-mean(%)	IFD_LGG-se(%)	IFD_LGG_AI_2-mean(%)	IFD_LGG_AI_2-se%)	P_value	P_adjust
f__Enterobacteriaceae	40.31	15	57	15.27208481	83.84	8.982332155	25.63	12.64664311	0.06094	0.495
f__Lactobacillaceae	4.21	2.085159011	8.431	5.469964664	4.28	1.183038869	59.08	13.77031802	0.003098	0.4585
f__Pasteurellaceae	19.81	12.61837456	15.14	11.19434629	9.148	8.187279152	11.1	7.932862191	0.6425	0.6841
f__Clostridiaceae	12.17	7.961130742	8.118	5.310954064	0.8241	0.816607774	0.01883	0.009890459	0.9613	0.9613
f__Pseudomonadaceae	11.19	10.67491166	3.16	3.106360424	0.06455	0.025201413	0.1348	0.09614841	0.6289	0.6745
f__Enterococcaceae	3.378	1.165724382	1.38	0.66360424	0.9145	0.628268551	0.5756	0.255759717	0.2076	0.5016
f__unclassified_c__Bacilli	0.2004	0.13204947	3.108	2.032508834	0.008741	0.008360424	0.002353	0.001718021	0.5634	0.6176
f__unclassified_k__norank_d__Bacteria	0.4835	0.237279152	0.1758	0.065689046	0.2212	0.079540636	1.994	1.826855124	0.5323	0.6176
f__Lachnospiraceae	1.449	0.919787986	1	0.650883392	0.1278	0.097561837	0.08506	0.050353357	0.3932	0.5016
f__Streptococcaceae	1.208	0.413074205	0.9374	0.316254417	0.1083	0.035795053	0.1977	0.121696113	0.03677	0.495
f__Morganellaceae	1.743	1.74204947	0	0	0.005716	0.005339223	0.2048	0.204628975	0.5819	0.6286
f__Moraxellaceae	0.5521	0.184770318	0.2333	0.144522968	0.05413	0.030254417	0.2942	0.141872792	0.06053	0.495
f__Comamonadaceae	0.5645	0.415194346	0.4431	0.409540636	0.002017	0.002016254	0.03295	0.021420495	0.02452	0.495
f__Oxalobacteraceae	0.35	0.340989399	0.3517	0.349575972	0.001681	0.001338163	0.00706	0.005678445	0.3132	0.5016
f__Peptostreptococcaceae	0.2975	0.156466431	0.1227	0.074805654	0.04068	0.030572438	0.02085	0.014904594	0.4158	0.526
f__Helicobacteraceae	0.316	0.202791519	0.06623	0.043745583	0.0622	0.035583039	0.02589	0.022282686	0.8226	0.8282
f__Xanthomonadaceae	0.1913	0.096678445	0.01076	0.005028269	0.005716	0.003024382	0.01479	0.01070318	0.06968	0.495
f__Weeksellaceae	0.04472	0.019363958	0.1426	0.120424028	0.01782	0.017809187	0.003362	0.001665724	0.1865	0.5016
f__Sphingomonadaceae	0.09817	0.059293286	0.005379	0.003369965	0.02253	0.022512367	0.07262	0.047173145	0.3091	0.5016
f__Caulobacteraceae	0.1066	0.045865724	0.004035	0.002214488	0.008069	0.005378092	0.06153	0.028342756	0.1037	0.495
f__Staphylococcaceae	0.1251	0.055689046	0.003026	0.002352297	0.01479	0.009784452	0.008069	0.006985866	0.1624	0.5016
f__Burkholderiaceae	0.06522	0.032572438	0.04203	0.027954064	0.01278	0.008204947	0.02454	0.017462898	0.2985	0.5016
f__Bacillaceae	0.09313	0.035618375	0.00975	0.005325088	0	0	0.03866	0.02530742	0.0513	0.495
f__Rhizobiaceae	0.06455	0.026915194	0.003362	0.002422968	0.006388	0.005657244	0.0464	0.038869258	0.1322	0.5016
f__Bacteroidaceae	0.005379	0.003833922	0	0	0.09515	0.095088339	0.009414	0.009409894	0.5819	0.6286
f__Micrococcaceae	0.0817	0.025279152	0.005716	0.004141343	0.006388	0.004763251	0.006052	0.003759717	0.04018	0.495
f__Beijerinckiaceae	0.07363	0.032250883	0.005043	0.002121555	0.001009	0.001008127	0.01647	0.013462898	0.2347	0.5016
f__Alcaligenaceae	0.05447	0.028805654	0.02219	0.015222615	0.009078	0.009074205	0.0006724	0.000672085	0.2169	0.5016
f__Corynebacteriaceae	0.0316	0.008141343	0.006052	0.00324311	0.009414	0.006010601	0.02488	0.014660777	0.05972	0.495
f__Chromobacteriaceae	0.003698	0.003696113	0.006724	0.006720848	0	0	0.05816	0.058127208	0.7826	0.7938
f__Muribaculaceae	0.002353	0.001560777	0	0	0	0	0.06522	0.065194346	0.2907	0.5016
f__Sphingobacteriaceae	0.05043	0.024303887	0.001681	0.001680212	0.003026	0.003024382	0.006052	0.004943463	0.1913	0.5016
f__Mitochondria	0.03597	0.017939929	0.007733	0.003461837	0.008741	0.003925795	0.005043	0.002121555	0.2619	0.5016
f__Flavobacteriaceae	0.04774	0.017583039	0.005379	0.003519788	0.001345	0.00134417	0.0006724	0.000672085	0.009386	0.4676
f__Mycoplasmataceae	0.02253	0.009745583	0.001009	0.001008127	0.01278	0.012388693	0.01076	0.004339223	0.1559	0.5016
f__Aerococcaceae	0.03665	0.016833922	0.001681	0.001128975	0.005379	0.005003534	0.001009	0.001008127	0.06666	0.495
f__norank_o__Chloroplast	0.03362	0.015583039	0.006724	0.004310954	0.00269	0.002688339	0	0	0.009478	0.4676
f__Rhodobacteraceae	0.02757	0.015558304	0.001681	0.001680212	0.003362	0.003360071	0.00706	0.007056537	0.1743	0.5016
f__Microbacteriaceae	0.02959	0.015583039	0.002353	0.002352297	0.002353	0.001996113	0.0006724	0.000439929	0.2424	0.5016
f__Nocardioidaceae	0.03429	0.025537102	0	0	0	0	0.0006724	0.000672085	0.2512	0.5016
f__Dietziaceae	0.02488	0.021533569	0	0	0	0	0.005379	0.005378092	0.09083	0.495
f__Nocardiaceae	0.01782	0.013809187	0.002017	0.002016254	0.001009	0.001008127	0.005379	0.00355477	0.4864	0.595
f__Erwiniaceae	0.0232	0.023187279	0	0	0	0	0	0	0.3916	0.5016
f__Oscillospiraceae	0.006724	0.00634629	0	0	0.004707	0.00470318	0.009078	0.009074205	0.5561	0.6176
f__Aeromonadaceae	0.0006724	0.000439929	0	0	0	0	0.0195	0.019491166	0.2904	0.5016
f__Acetobacteraceae	0.01547	0.011321555	0.001345	0.00134417	0	0	0.003026	0.002661131	0.446	0.5547
f__Dermabacteraceae	0.01311	0.009522968	0.00269	0.001684806	0.003026	0.001996113	0.0006724	0.000672085	0.5623	0.6176
f__Exiguobacteraceae	0.00706	0.004922261	0.003698	0.002090813	0.001681	0.001338163	0.006388	0.006385159	0.7297	0.7714
f__Erysipelotrichaceae	0.01782	0.009890459	0	0	0.0006724	0.000672085	0	0	0.07069	0.495
f__uncultured_o__Azospirillales	0.01782	0.017809187	0	0	0	0	0	0	0.3916	0.5016
f__Paenibacillaceae	0.01076	0.01075265	0.004371	0.002959364	0	0	0.001345	0.00134417	0.5278	0.6176
f__uncultured_o__uncultured_c__uncultured_p__Desulfobacterota	0.01647	0.016466431	0	0	0	0	0	0	0.3916	0.5016
f__Devosiaceae	0.01446	0.01019788	0.001009	0.001008127	0	0	0.0006724	0.000672085	0.4744	0.585
f__Microcystaceae	0.01513	0.015120141	0	0	0	0	0	0	0.3916	0.5016
f__Vicinamibacteraceae	0.01412	0.014113074	0	0	0	0	0	0	0.3916	0.5016
f__Ruminococcaceae	0.0003362	0.000336007	0	0	0.005043	0.005038869	0.008405	0.008399293	0.7826	0.7938
f__Deinococcaceae	0.01177	0.007869258	0	0	0.0006724	0.000672085	0	0	0.07537	0.495
f__norank_o__Clostridia_vadinBB60_group	0.005379	0.004657244	0.005716	0.004141343	0.001009	0.001008127	0.0003362	0.000336007	0.7739	0.7938
f__Prevotellaceae	0	0	0	0	0	0	0.01177	0.008826855	0.1026	0.495
f__Saccharimonadaceae	0.01076	0.005632509	0	0	0	0	0.0006724	0.000672085	0.07069	0.495
f__Bifidobacteriaceae	0.006724	0.006720848	0	0	0.0006724	0.000672085	0.004035	0.004031802	0.7826	0.7938
f__unclassified_p__Proteobacteria	0.002017	0.002016254	0	0	0.004035	0.002962191	0.003362	0.002676325	0.2864	0.5016
f__Planococcaceae	0.004371	0.002871025	0	0	0.0006724	0.000672085	0.004035	0.003331449	0.4424	0.5547
f__Halomonadaceae	0	0	0.001345	0.00134417	0.001009	0.001008127	0.006724	0.006720848	0.7826	0.7938
f__Bdellovibrionaceae	0.008405	0.005265018	0	0	0	0	0	0	0.02236	0.495
f__norank_o__norank_c__Sericytochromatia	0	0	0	0	0	0	0.008069	0.008063604	0.3916	0.5016
f__Bacteriovoracaceae	0.006052	0.003961131	0	0	0	0	0.001681	0.001680212	0.2509	0.5016
f__Propionibacteriaceae	0.001345	0.00134417	0.0003362	0.000336007	0.004371	0.002685159	0.001009	0.000707067	0.504	0.6114
f__Yersiniaceae	0.005379	0.005378092	0	0	0.001009	0.001008127	0	0	0.5583	0.6176
f__Paracaedibacteraceae	0.003026	0.002661131	0.003362	0.003360071	0	0	0	0	0.2907	0.5016
f__Stappiaceae	0.006052	0.00604947	0	0	0	0	0	0	0.3916	0.5016
f__A4b	0.004707	0.002724028	0	0	0.001009	0.001008127	0	0	0.07993	0.495
f__Thermaceae	0.005716	0.005713781	0	0	0	0	0	0	0.3916	0.5016
f__Rikenellaceae	0	0	0	0	0.001345	0.00134417	0.004035	0.004031802	0.5583	0.6176
f__norank_o__0319-6G20	0.004707	0.00470318	0	0	0.0006724	0.000672085	0	0	0.5583	0.6176
f__Anaerolineaceae	0.005379	0.005378092	0	0	0	0	0	0	0.3916	0.5016
f__Micropepsaceae	0.005379	0.003833922	0	0	0	0	0	0	0.1026	0.495
f__Xanthobacteraceae	0.005043	0.004325088	0	0	0	0	0	0	0.1026	0.495
f__unclassified_o__Saccharimonadales	0	0	0.004707	0.00470318	0	0	0	0	0.3916	0.5016
f__Chitinophagaceae	0.004035	0.002639929	0	0	0	0	0.0003362	0.000336007	0.07057	0.495
f__norank_o__CHAB-XI-27	0.004371	0.004367491	0	0	0	0	0	0	0.3916	0.5016
f__Akkermansiaceae	0.004035	0.003664311	0	0	0	0	0	0	0.1026	0.495
f__Coleofasciculaceae	0.004035	0.004031802	0	0	0	0	0	0	0.3916	0.5016
f__norank_o__Kapabacteriales	0.004035	0.004031802	0	0	0	0	0	0	0.3916	0.5016
f__Carnobacteriaceae	0.001681	0.001128975	0	0	0.002353	0.002352297	0	0	0.2907	0.5016
f__norank_o__Candidatus_Kaiserbacteria	0.002353	0.001718021	0	0	0	0	0.001345	0.00134417	0.2715	0.5016
f__Rhodothermaceae	0.003698	0.003696113	0	0	0	0	0	0	0.3916	0.5016
f__Marinifilaceae	0.0006724	0.000672085	0	0	0	0	0.00269	0.002688339	0.5583	0.6176
f__Tannerellaceae	0	0	0.001009	0.001008127	0	0	0.002353	0.002352297	0.5583	0.6176
f__Intrasporangiaceae	0.003362	0.002016254	0	0	0	0	0	0	0.02229	0.495
f__Christensenellaceae	0.003362	0.003360071	0	0	0	0	0	0	0.3916	0.5016
f__Gemmataceae	0.003026	0.003024382	0	0	0	0	0	0	0.3916	0.5016
f__JG30-KF-CM45	0.003026	0.001996113	0	0	0	0	0	0	0.1026	0.495
f__Spirosomaceae	0.002353	0.002352297	0	0	0.0006724	0.000672085	0	0	0.5583	0.6176
f__Desulfovibrionaceae	0.001345	0.000879859	0	0	0	0	0.001345	0.00134417	0.2904	0.5016
f__norank_o__C10-SB1A	0.00269	0.002688339	0	0	0	0	0	0	0.3916	0.5016
f__Cellvibrionaceae	0.001681	0.001680212	0	0	0	0	0.001009	0.001008127	0.5583	0.6176
f__Eggerthellaceae	0.001681	0.001680212	0	0	0.0006724	0.000672085	0	0	0.5583	0.6176
f__Isosphaeraceae	0.002353	0.002352297	0	0	0	0	0	0	0.3916	0.5016
f__Solimonadaceae	0.002353	0.001560777	0	0	0	0	0	0	0.1026	0.495
f__Brevinemataceae	0.002353	0.002352297	0	0	0	0	0	0	0.3916	0.5016
f__uncultured_o__Vicinamibacterales	0.002353	0.002352297	0	0	0	0	0	0	0.3916	0.5016
f__Family_XI	0.001345	0.000879859	0.0006724	0.000672085	0	0	0	0	0.2703	0.5016
f__Monoglobaceae	0.002017	0.002016254	0	0	0	0	0	0	0.3916	0.5016
f__Rubritaleaceae	0.002017	0.001414134	0	0	0	0	0	0	0.1026	0.495
f__unclassified_o__Lactobacillales	0	0	0.0006724	0.000672085	0	0	0.001009	0.000707067	0.281	0.5016
f__Hyphomicrobiaceae	0	0	0	0	0	0	0.001681	0.001680212	0.3916	0.5016
f__Geodermatophilaceae	0.001681	0.001128975	0	0	0	0	0	0	0.1026	0.495
f__Sutterellaceae	0.001681	0.001680212	0	0	0	0	0	0	0.3916	0.5016
f__unclassified_o__Enterobacterales	0	0	0	0	0.001681	0.001680212	0	0	0.3916	0.5016
f__Methylophilaceae	0	0	0.001681	0.001680212	0	0	0	0	0.3916	0.5016
f__Shewanellaceae	0.001681	0.001338163	0	0	0	0	0	0	0.1026	0.495
f__Hydrogenophilaceae	0.001681	0.001128975	0	0	0	0	0	0	0.1026	0.495
f__Vibrionaceae	0.001681	0.001680212	0	0	0	0	0	0	0.3916	0.5016
f__Coriobacteriaceae	0.0006724	0.000672085	0.0003362	0.000336007	0	0	0.0006724	0.000672085	0.7831	0.7938
f__Rubrobacteriaceae	0.001345	0.00134417	0	0	0	0	0	0	0.3916	0.5016
f__Longimicrobiaceae	0.001345	0.00134417	0	0	0	0	0	0	0.3916	0.5016
f__Porphyromonadaceae	0.001345	0.00134417	0	0	0	0	0	0	0.3916	0.5016
f__Deferribacteraceae	0	0	0	0	0.001345	0.00134417	0	0	0.3916	0.5016
f__Rhodanobacteraceae	0.001345	0.00134417	0	0	0	0	0	0	0.3916	0.5016
f__Saprospiraceae	0.001345	0.00134417	0	0	0	0	0	0	0.3916	0.5016
f__Holosporaceae	0.001345	0.00134417	0	0	0	0	0	0	0.3916	0.5016
f__norank_o__Gastranaerophilales	0	0	0	0	0.001009	0.001008127	0	0	0.3916	0.5016
f__JG30-KF-AS9	0.001009	0.001008127	0	0	0	0	0	0	0.3916	0.5016
f__Colwelliaceae	0.001009	0.001008127	0	0	0	0	0	0	0.3916	0.5016
f__norank_o__Candidatus_Campbellbacteria	0.001009	0.001008127	0	0	0	0	0	0	0.3916	0.5016
f__Gemmatimonadaceae	0	0	0.001009	0.001008127	0	0	0	0	0.3916	0.5016
f__Leptotrichiaceae	0	0	0	0	0.001009	0.001008127	0	0	0.3916	0.5016
f__norank_o__Candidatus_Nomurabacteria	0	0	0	0	0.0006724	0.000672085	0	0	0.3916	0.5016
f__Mycobacteriaceae	0.0006724	0.000672085	0	0	0	0	0	0	0.3916	0.5016
f__SM2D12	0	0	0.0006724	0.000672085	0	0	0	0	0.3916	0.5016
f__uncultured_o__Microtrichales	0	0	0	0	0	0	0.0006724	0.000672085	0.3916	0.5016
f__norank_o__norank_c__Parcubacteria	0	0	0	0	0.0006724	0.000672085	0	0	0.3916	0.5016
f__Veillonellaceae	0.0006724	0.000672085	0	0	0	0	0	0	0.3916	0.5016
f__norank_o__CCD24	0	0	0.0006724	0.000672085	0	0	0	0	0.3916	0.5016
f__norank_o__norank_c__Gracilibacteria	0.0006724	0.000672085	0	0	0	0	0	0	0.3916	0.5016
f__Verrucomicrobiaceae	0.0006724	0.000672085	0	0	0	0	0	0	0.3916	0.5016
f__norank_o__RF39	0.0006724	0.000672085	0	0	0	0	0	0	0.3916	0.5016
f__norank_o__Subgroup_7	0	0	0	0	0.0006724	0.000672085	0	0	0.3916	0.5016
f__Brocadiaceae	0.0006724	0.000672085	0	0	0	0	0	0	0.3916	0.5016
f__Eubacterium_coprostanoligenes_group	0	0	0.0006724	0.000672085	0	0	0	0	0.3916	0.5016
f__Acholeplasmataceae	0	0	0	0	0	0	0.0003362	0.000336007	0.3916	0.5016
f__Trueperaceae	0.0003362	0.000336007	0	0	0	0	0	0	0.3916	0.5016
f__Alteromonadaceae	0	0	0	0	0	0	0.0003362	0.000336007	0.3916	0.5016
f__Geminicoccaceae	0	0	0.0003362	0.000336007	0	0	0	0	0.3916	0.5016
f__Caldilineaceae	0.0003362	0.000336007	0	0	0	0	0	0	0.3916	0.5016
f__PHOS-HE36	0.0003362	0.000336007	0	0	0	0	0	0	0.3916	0.5016
f__norank_o__norank_c__Gitt-GS-136	0	0	0	0	0	0	0.0003362	0.000336007	0.3916	0.5016
