# Supplementary material for: Autoinducer-2 promotes the colonization of Lactobacillus rhamnosus GG to improve the intestinal barrier function in a neonatal mouse model of antibiotic-induced intestinal dysbiosis
Source: J Transl Med. 2024 Feb 18;22:177. doi: 10.1186/s12967-024-04991-5 (PMC10874557; doi:10.1186/s12967-024-04991-5)
Supplement: Supplementary file 4 — Additional file 4: The relative abundance on Genus level among the four groups. [file 12967_2024_4991_MOESM4_ESM.csv]

<label class="checkAll" style="cursor:pointer;padding-top:2px;"><i class="icon-check-empty" style="margin-right:5px;"></i>Species name</label>	IFD_AI_2-mean(%)	IFD_AI_2-se(%)	IFD_CON-mean(%)	IFD_CON-se(%)	IFD_LGG-mean(%)	IFD_LGG-se(%)	IFD_LGG_AI_2-mean(%)	IFD_LGG_AI_2-se(%)	P_value	P_adjust
g__Escherichia-Shigella	33.53	14.26501767	37.63	16.19081272	48.65	16.09187279	17.51	11.93992933	0.4541	0.5792
g__Lacticaseibacillus	2.272	0.999293286	2.275	1.470671378	3.565	1.085159011	57.85	14.33922261	0.002012	0.5086
g__Rodentibacter	19.8	12.62190813	15.13	11.19787986	9.145	8.187279152	11.08	7.93639576	0.6712	0.7324
g__Klebsiella	3.256	2.542402827	17.37	11.60424028	10.79	10.50176678	7.424	6.371024735	0.6093	0.6726
g__Clostridium_sensu_stricto_1	12.17	7.961130742	8.118	5.310954064	0.8241	0.816607774	0.01883	0.009890459	0.9613	0.9613
g__unclassified_f__Enterobacteriaceae	3.361	3.261130742	0.2972	0.194911661	14.78	10.87632509	0.315	0.206466431	0.6321	0.6924
g__Pseudomonas	11.19	10.67491166	3.16	3.106360424	0.06455	0.025201413	0.1348	0.09614841	0.6289	0.6915
g__Citrobacter	0.0003362	0.000336007	0	0	9.573	9.568904594	0.005379	0.005378092	0.7826	0.8056
g__Enterococcus	3.378	1.165724382	1.38	0.66360424	0.9145	0.628268551	0.5756	0.255759717	0.2076	0.5086
g__Lactobacillus	0.4714	0.292791519	5.278	3.44204947	0.04707	0.03039576	0.01143	0.008512367	0.3064	0.5086
g__Ligilactobacillus	1.454	0.953710247	0.8768	0.560070671	0.6684	0.599646643	1.218	1.214840989	0.8869	0.8931
g__unclassified_c__Bacilli	0.2004	0.13204947	3.108	2.032508834	0.008741	0.008360424	0.002353	0.001718021	0.5634	0.6267
g__unclassified_k__norank_d__Bacteria	0.4835	0.237279152	0.1758	0.065689046	0.2212	0.079540636	1.994	1.826855124	0.5323	0.6263
g__Epulopiscium	1.403	0.918727915	0.9959	0.651943463	0.1005	0.100459364	0.004707	0.003436042	0.8616	0.8707
g__Streptococcus	1.082	0.352791519	0.9007	0.298374558	0.1069	0.035335689	0.1953	0.121731449	0.03677	0.5086
g__Morganella	1.743	1.74204947	0	0	0.005379	0.005378092	0.2048	0.204628975	0.7826	0.8056
g__Enterobacter	0.1597	0.143780919	0.6129	0.571731449	0.05077	0.044734982	0.3762	0.358657244	0.9127	0.9159
g__Kosakonia	0	0	1.092	1.091519435	0	0	0	0	0.3916	0.5086
g__Acinetobacter	0.4068	0.097985866	0.2276	0.142226148	0.05379	0.029946996	0.2525	0.115441696	0.07757	0.5086
g__Comamonas	0.3665	0.254946996	0.3453	0.316007067	0.002017	0.002016254	0.02185	0.012187279	0.07182	0.5086
g__Herbaspirillum	0.3302	0.329964664	0.3433	0.343074205	0	0	0.005716	0.005713781	0.7826	0.8056
g__Helicobacter	0.316	0.202791519	0.06623	0.043745583	0.0622	0.035583039	0.02589	0.022282686	0.8226	0.8402
g__Clostridioides	0.2804	0.147561837	0.1217	0.075017668	0.04068	0.030572438	0.02085	0.014904594	0.712	0.7741
g__Variovorax	0.1644	0.164310954	0.09414	0.09409894	0	0	0	0	0.5583	0.6263
g__Brevundimonas	0.1042	0.044558304	0.004035	0.002214488	0.007733	0.005215548	0.06153	0.028342756	0.1037	0.5086
g__Psychrobacter	0.1311	0.086572438	0.005716	0.003309541	0.0003362	0.000336007	0.03934	0.025837456	0.7157	0.7743
g__Lactococcus	0.1261	0.063427562	0.03665	0.031035336	0.001345	0.00134417	0.002353	0.002352297	0.01002	0.5086
g__Burkholderia-Caballeronia-Paraburkholderia	0.06186	0.031971731	0.04203	0.027954064	0.01278	0.008204947	0.02454	0.017462898	0.7177	0.7743
g__Staphylococcus	0.1083	0.049010601	0.002353	0.002352297	0.01345	0.009310954	0.006388	0.005325088	0.08627	0.5086
g__Elizabethkingia	0.004707	0.002771025	0.1224	0.12229682	0	0	0	0	0.1017	0.5086
g__Sphingomonas	0.02085	0.01054417	0.005043	0.003309541	0.02051	0.020498233	0.06758	0.043003534	0.39	0.5086
g__Bacillus	0.06825	0.033413428	0.004707	0.003121201	0	0	0.03866	0.02530742	0.05988	0.5086
g__Bacteroides	0.005379	0.003833922	0	0	0.09515	0.095088339	0.009414	0.009409894	0.5819	0.6448
g__Stenotrophomonas	0.07531	0.029028269	0.008741	0.004731449	0.003026	0.001560777	0.008741	0.006480565	0.07949	0.5086
g__Methylobacterium-Methylorubrum	0.07128	0.032176678	0.004371	0.002210601	0.0003362	0.000336007	0.01647	0.013462898	0.2025	0.5086
g__Lysobacter	0.08204	0.05565371	0.002017	0.001319788	0.0006724	0.000672085	0.001681	0.001680212	0.7864	0.8061
g__unclassified_f__Alcaligenaceae	0.04236	0.028014134	0.02219	0.015222615	0.009078	0.009074205	0	0	0.446	0.5714
g__Corynebacterium	0.03093	0.008469965	0.006052	0.00324311	0.008741	0.005720848	0.02488	0.014660777	0.1006	0.5086
g__Vogesella	0.003698	0.003696113	0.006724	0.006720848	0	0	0.05816	0.058127208	0.7826	0.8056
g__norank_f__Muribaculaceae	0.002353	0.001560777	0	0	0	0	0.06522	0.065194346	0.2907	0.5086
g__norank_f__Mitochondria	0.03597	0.017939929	0.007733	0.003461837	0.008741	0.003925795	0.005043	0.002121555	0.2619	0.5086
g__Blautia	0.02656	0.016339223	0.003026	0.001718021	0.01647	0.010501767	0.01009	0.008985866	0.2334	0.5086
g__Sphingobacterium	0.04337	0.02155477	0.001681	0.001680212	0.003026	0.003024382	0.005379	0.004279152	0.3844	0.5086
g__Micrococcus	0.04337	0.015547703	0.003026	0.002661131	0	0	0.002017	0.001665724	0.005605	0.5086
g__Aerococcus	0.03665	0.016833922	0.001681	0.001128975	0.004707	0.004332155	0.001009	0.001008127	0.06296	0.5086
g__Bergeyella	0.01076	0.01075265	0.0158	0.015791519	0.01748	0.017473498	0	0	0.7826	0.8056
g__norank_f__norank_o__Chloroplast	0.03362	0.015583039	0.006724	0.004310954	0.00269	0.002688339	0	0	0.009478	0.5086
g__Paracoccus	0.02286	0.014466431	0.001681	0.001680212	0.003362	0.003360071	0.00706	0.007056537	0.4438	0.5711
g__Pseudochrobactrum	0.02959	0.015600707	0	0	0	0	0.004371	0.003002827	0.006976	0.5086
g__Mycoplasma	0.01446	0.007982332	0.001009	0.001008127	0.01278	0.012388693	0.005043	0.002181272	0.2836	0.5086
g__unclassified_f__Lachnospiraceae	0.009078	0.005540636	0	0	0.00269	0.002688339	0.02152	0.01329682	0.1792	0.5086
g__Muribacter	0.00975	0.00770318	0.01109	0.007300353	0.001681	0.001680212	0.01009	0.010081272	0.8442	0.8572
g__Erythrobacter	0.02723	0.020144876	0	0	0.0003362	0.000336007	0.004371	0.004367491	0.4744	0.5945
g__Flavobacterium	0.02488	0.015332155	0.004371	0.002959364	0.001345	0.00134417	0.0006724	0.000672085	0.1921	0.5086
g__Dietzia	0.02488	0.021533569	0	0	0	0	0.005379	0.005378092	0.09083	0.5086
g__Massilia	0.01681	0.009809187	0.008405	0.006689046	0.001681	0.001338163	0.001345	0.00134417	0.3126	0.5086
g__Lachnospiraceae_NK4A136_group	0.002017	0.001665724	0	0	0.007397	0.007392226	0.01816	0.014113074	0.4865	0.607
g__Anoxybacillus	0.02253	0.01429682	0.005043	0.005038869	0	0	0	0	0.09083	0.5086
g__Nocardioides	0.0269	0.019176678	0	0	0	0	0	0	0.1026	0.5086
g__Chryseobacterium	0.01849	0.009777385	0.004371	0.004367491	0.0003362	0.000336007	0.003362	0.001665724	0.1971	0.5086
g__uncultured_f__Rhizobiaceae	0.00269	0.002688339	0.002353	0.002352297	0	0	0.02017	0.020162544	0.7826	0.8056
g__Rhodococcus	0.01547	0.013985866	0.002017	0.002016254	0.001009	0.001008127	0.005379	0.00355477	0.7739	0.8056
g__Pantoea	0.0232	0.023187279	0	0	0	0	0	0	0.3916	0.5086
g__Novosphingobium	0.02051	0.011607774	0.0003362	0.000336007	0.001681	0.001680212	0.0006724	0.000672085	0.3446	0.5086
g__Lachnoclostridium	0.001681	0.001680212	0	0	0	0	0.02118	0.021169611	0.5583	0.6263
g__Aeromonas	0.0006724	0.000439929	0	0	0	0	0.0195	0.019491166	0.2904	0.5086
g__Glutamicibacter	0.01715	0.006738516	0.001345	0.00134417	0.001345	0.00134417	0	0	0.04007	0.5086
g__Jeotgalicoccus	0.01681	0.011289753	0	0	0.001345	0.000879859	0.001681	0.001680212	0.4631	0.5856
g__Phyllobacterium	0	0	0	0	0	0	0.0195	0.019491166	0.3916	0.5086
g__Brachybacterium	0.01311	0.009522968	0.00269	0.001684806	0.003026	0.001996113	0.0006724	0.000672085	0.5623	0.6267
g__Exiguobacterium	0.00706	0.004922261	0.003698	0.002090813	0.001681	0.001338163	0.006388	0.006385159	0.7297	0.7843
g__uncultured_f__uncultured_o__Azospirillales	0.01782	0.017809187	0	0	0	0	0	0	0.3916	0.5086
g__Luteimonas	0.01244	0.007091873	0	0	0.002017	0.001319788	0.003362	0.003360071	0.03644	0.5086
g__Allorhizobium-Neorhizobium-Pararhizobium-Rhizobium	0.01076	0.00590106	0	0	0.006388	0.005657244	0	0	0.03171	0.5086
g__Delftia	0.007733	0.007727915	0	0	0	0	0.009078	0.009074205	0.5583	0.6263
g__uncultured_f__uncultured_o__uncultured_c__uncultured_p__Desulfobacterota	0.01647	0.016466431	0	0	0	0	0	0	0.3916	0.5086
g__Romboutsia	0.01513	0.012890459	0.001009	0.001008127	0	0	0	0	0.08046	0.5086
g__Alkanindiges	0.01278	0.008360424	0	0	0	0	0.002353	0.002352297	0.2509	0.5086
g__Devosia	0.01345	0.009310954	0.001009	0.001008127	0	0	0.0006724	0.000672085	0.4744	0.5945
g__Microcystis_PCC-7914	0.01513	0.015120141	0	0	0	0	0	0	0.3916	0.5086
g__Myroides	0.01378	0.013777385	0.001009	0.001008127	0	0	0	0	0.5583	0.6263
g__Microbacterium	0.01278	0.009084806	0.001009	0.001008127	0	0	0.0006724	0.000439929	0.4631	0.5856
g__norank_f__Vicinamibacteraceae	0.01412	0.014113074	0	0	0	0	0	0	0.3916	0.5086
g__Ureaplasma	0.008069	0.004339223	0	0	0	0	0.005716	0.003749117	0.1021	0.5086
g__unclassified_f__Comamonadaceae	0.007397	0.005466431	0.003698	0.003002827	0	0	0.002017	0.001414134	0.4936	0.6133
g__Sphingopyxis	0.01278	0.009155477	0	0	0	0	0	0	0.02236	0.5086
g__Leucobacter	0.01076	0.004339223	0.001345	0.00134417	0.0006724	0.000439929	0	0	0.0607	0.5086
g__Roseomonas	0.01109	0.011088339	0.001345	0.00134417	0	0	0.0003362	0.000336007	0.7826	0.8056
g__Deinococcus	0.01177	0.007869258	0	0	0.0006724	0.000672085	0	0	0.07537	0.5086
g__Paenibacillus	0.01076	0.01075265	0.001681	0.001680212	0	0	0	0	0.5583	0.6263
g__norank_f__norank_o__Clostridia_vadinBB60_group	0.005379	0.004657244	0.005716	0.004141343	0.001009	0.001008127	0.0003362	0.000336007	0.7739	0.8056
g__unclassified_f__Micrococcaceae	0.008069	0.006985866	0.001345	0.00134417	0.001681	0.001680212	0.0006724	0.000672085	0.8452	0.8572
g__Kocuria	0.008069	0.006095406	0	0	0.0003362	0.000336007	0.003362	0.003360071	0.5021	0.6212
g__Bifidobacterium	0.006724	0.006720848	0	0	0.0006724	0.000672085	0.004035	0.004031802	0.7826	0.8056
g__unclassified_f__Lactobacillaceae	0.01009	0.010081272	0	0	0	0	0	0	0.3916	0.5086
g__Shinella	0.01009	0.006618375	0	0	0	0	0	0	0.1026	0.5086
g__Pseudoxanthomonas	0.00975	0.006385159	0	0	0	0	0.0003362	0.000336007	0.2512	0.5086
g__Thermomonas	0.009078	0.005678445	0	0	0	0	0.0006724	0.000672085	0.08046	0.5086
g__unclassified_p__Proteobacteria	0.002017	0.002016254	0	0	0.004035	0.002962191	0.003362	0.002676325	0.2864	0.5086
g__unclassified_f__Rhizobiaceae	0.008069	0.003968198	0	0	0	0	0.001345	0.00134417	0.01744	0.5086
g__Halomonas	0	0	0.001345	0.00134417	0.001009	0.001008127	0.006724	0.006720848	0.7826	0.8056
g__Aquabacterium	0.008741	0.008360424	0	0	0	0	0	0	0.1026	0.5086
g__Bdellovibrio	0.008405	0.005265018	0	0	0	0	0	0	0.02236	0.5086
g__Aeromicrobium	0.007397	0.006657244	0	0	0	0	0.0006724	0.000672085	0.2612	0.5086
g__norank_f__norank_o__norank_c__Sericytochromatia	0	0	0	0	0	0	0.008069	0.008063604	0.3916	0.5086
g__Incertae_Sedis	0	0	0	0	0	0	0.008069	0.008063604	0.3916	0.5086
g__Peredibacter	0.006052	0.003961131	0	0	0	0	0.001681	0.001680212	0.2509	0.5086
g__unclassified_f__Sphingomonadaceae	0.007733	0.006611307	0	0	0	0	0	0	0.02236	0.5086
g__Empedobacter	0.007733	0.005014134	0	0	0	0	0	0	0.02236	0.5086
g__unclassified_f__Oscillospiraceae	0	0	0	0	0.001345	0.00134417	0.006388	0.006385159	0.5583	0.6263
g__Alcaligenes	0.00706	0.005399293	0	0	0	0	0.0006724	0.000672085	0.2512	0.5086
g__Lachnospiraceae_UCG-006	0	0	0	0	0	0	0.00706	0.007056537	0.3916	0.5086
g__Cutibacterium	0.001345	0.00134417	0.0003362	0.000336007	0.004371	0.002685159	0.0006724	0.000672085	0.4258	0.5505
g__Sphingoaurantiacus	0.006724	0.004063604	0	0	0	0	0	0	0.02236	0.5086
g__uncultured_f__Oscillospiraceae	0.004371	0.003996466	0	0	0.001681	0.001680212	0.0003362	0.000336007	0.5166	0.6263
g__Pedobacter	0.006388	0.003731449	0	0	0	0	0	0	0.02229	0.5086
g__uncultured_f__Paracaedibacteraceae	0.003026	0.002661131	0.003362	0.003360071	0	0	0	0	0.2907	0.5086
g__Prevotellaceae_NK3B31_group	0	0	0	0	0	0	0.006388	0.006385159	0.3916	0.5086
g__Pannonibacter	0.006052	0.00604947	0	0	0	0	0	0	0.3916	0.5086
g__Agrococcus	0.006052	0.00470318	0	0	0	0	0	0	0.1026	0.5086
g__norank_f__A4b	0.004707	0.002724028	0	0	0.001009	0.001008127	0	0	0.07993	0.5086
g__Thermus	0.005716	0.005713781	0	0	0	0	0	0	0.3916	0.5086
g__Alistipes	0	0	0	0	0.001345	0.00134417	0.004035	0.004031802	0.5583	0.6263
g__Serratia	0.004371	0.004367491	0	0	0.001009	0.001008127	0	0	0.5583	0.6263
g__norank_f__norank_o__0319-6G20	0.004707	0.00470318	0	0	0.0006724	0.000672085	0	0	0.5583	0.6263
g__uncultured_f__Micropepsaceae	0.005379	0.003833922	0	0	0	0	0	0	0.1026	0.5086
g__TM7x	0.005379	0.003664311	0	0	0	0	0	0	0.1026	0.5086
g__TM7a	0.005379	0.00355477	0	0	0	0	0	0	0.1026	0.5086
g__uncultured_f__Anaerolineaceae	0.005379	0.005378092	0	0	0	0	0	0	0.3916	0.5086
g__unclassified_f__Flavobacteriaceae	0.005043	0.005038869	0	0	0	0	0	0	0.3916	0.5086
g__Eubacterium_xylanophilum_group	0.003026	0.003024382	0	0	0	0	0.001681	0.001680212	0.5583	0.6263
g__Clostridium_innocuum_group	0.004707	0.003079859	0	0	0	0	0	0	0.1023	0.5086
g__unclassified_o__Saccharimonadales	0	0	0.004707	0.00470318	0	0	0	0	0.3916	0.5086
g__norank_f__norank_o__CHAB-XI-27	0.004371	0.004367491	0	0	0	0	0	0	0.3916	0.5086
g__unclassified_f__Acetobacteraceae	0.004371	0.004367491	0	0	0	0	0	0	0.3916	0.5086
g__Paenarthrobacter	0.004371	0.003660777	0	0	0	0	0	0	0.1026	0.5086
g__Gelidibacter	0.004035	0.004031802	0	0	0	0	0	0	0.3916	0.5086
g__Wilmottia_Ant-Ph58	0.004035	0.004031802	0	0	0	0	0	0	0.3916	0.5086
g__Acidovorax	0.004035	0.002688339	0	0	0	0	0	0	0.1026	0.5086
g__Holdemanella	0.004035	0.004031802	0	0	0	0	0	0	0.3916	0.5086
g__Akkermansia	0.004035	0.003664311	0	0	0	0	0	0	0.1026	0.5086
g__Dubosiella	0.004035	0.003048057	0	0	0	0	0	0	0.1026	0.5086
g__norank_f__norank_o__Kapabacteriales	0.004035	0.004031802	0	0	0	0	0	0	0.3916	0.5086
g__Ammoniphilus	0	0	0.00269	0.002688339	0	0	0.001345	0.00134417	0.5583	0.6263
g__Lysinibacillus	0.003362	0.002257597	0	0	0	0	0.0006724	0.000672085	0.2512	0.5086
g__Colidextribacter	0.002353	0.002352297	0	0	0.001681	0.001680212	0	0	0.5583	0.6263
g__Rothia	0.0006724	0.000672085	0	0	0.003026	0.003024382	0	0	0.5583	0.6263
g__Allobaculum	0.003698	0.003002827	0	0	0	0	0	0	0.1026	0.5086
g__uncultured_f__Rhodothermaceae	0.003698	0.003696113	0	0	0	0	0	0	0.3916	0.5086
g__norank_f__norank_o__Candidatus_Kaiserbacteria	0.002353	0.001718021	0	0	0	0	0.001345	0.00134417	0.2715	0.5086
g__Odoribacter	0.0006724	0.000672085	0	0	0	0	0.00269	0.002688339	0.5583	0.6263
g__uncultured_f__Ruminococcaceae	0	0	0	0	0.003362	0.003360071	0	0	0.3916	0.5086
g__Parabacteroides	0	0	0.001009	0.001008127	0	0	0.002353	0.002352297	0.5583	0.6263
g__uncultured_f__Christensenellaceae	0.003362	0.003360071	0	0	0	0	0	0	0.3916	0.5086
g__norank_f__JG30-KF-CM45	0.003026	0.001996113	0	0	0	0	0	0	0.1026	0.5086
g__uncultured_f__Gemmataceae	0.003026	0.003024382	0	0	0	0	0	0	0.3916	0.5086
g__Pseudolabrys	0.003026	0.003024382	0	0	0	0	0	0	0.3916	0.5086
g__unclassified_f__Prevotellaceae	0	0	0	0	0	0	0.003026	0.003024382	0.3916	0.5086
g__Wautersiella	0.003026	0.003024382	0	0	0	0	0	0	0.3916	0.5086
g__Bosea	0.002353	0.001718021	0	0	0.0006724	0.000672085	0	0	0.2612	0.5086
g__Achromobacter	0.00269	0.002688339	0	0	0	0	0	0	0.3916	0.5086
g__norank_f__norank_o__C10-SB1A	0.00269	0.002688339	0	0	0	0	0	0	0.3916	0.5086
g__Arenimonas	0.00269	0.002688339	0	0	0	0	0	0	0.3916	0.5086
g__Parasediminibacterium	0.00269	0.002688339	0	0	0	0	0	0	0.3916	0.5086
g__Cellvibrio	0.001681	0.001680212	0	0	0	0	0.001009	0.001008127	0.5583	0.6263
g__Caulobacter	0.002353	0.002352297	0	0	0.0003362	0.000336007	0	0	0.5583	0.6263
g__Lactiplantibacillus	0.001009	0.001008127	0.001345	0.00134417	0	0	0	0	0.5583	0.6263
g__Brevinema	0.002353	0.002352297	0	0	0	0	0	0	0.3916	0.5086
g__Gordonia	0.002353	0.002352297	0	0	0	0	0	0	0.3916	0.5086
g__Geobacillus	0.002353	0.002352297	0	0	0	0	0	0	0.3916	0.5086
g__Prevotellaceae_UCG-001	0	0	0	0	0	0	0.002353	0.002352297	0.3916	0.5086
g__Paenochrobactrum	0.002353	0.001718021	0	0	0	0	0	0	0.1026	0.5086
g__Verticiella	0.002353	0.002352297	0	0	0	0	0	0	0.3916	0.5086
g__uncultured_f__uncultured_o__Vicinamibacterales	0.002353	0.002352297	0	0	0	0	0	0	0.3916	0.5086
g__unclassified_f__Rhodobacteraceae	0.002353	0.001560777	0	0	0	0	0	0	0.1026	0.5086
g__Oscillibacter	0	0	0	0	0	0	0.002353	0.002352297	0.3916	0.5086
g__Hydrocarboniphaga	0.002353	0.001560777	0	0	0	0	0	0	0.1026	0.5086
g__Haematobacter	0.002353	0.002352297	0	0	0	0	0	0	0.3916	0.5086
g__Sphingobium	0.002353	0.001560777	0	0	0	0	0	0	0.1026	0.5086
g__Paludisphaera	0.002353	0.002352297	0	0	0	0	0	0	0.3916	0.5086
g__uncultured_f__Desulfovibrionaceae	0.0006724	0.000672085	0	0	0	0	0.001345	0.00134417	0.5583	0.6263
g__unclassified_f__Ruminococcaceae	0	0	0	0	0.001681	0.001680212	0.0003362	0.000336007	0.5583	0.6263
g__Tepidimonas	0.002017	0.002016254	0	0	0	0	0	0	0.3916	0.5086
g__Ruminococcus_gauvreauii_group	0.002017	0.002016254	0	0	0	0	0	0	0.3916	0.5086
g__Chryseomicrobium	0	0	0	0	0	0	0.002017	0.002016254	0.3916	0.5086
g__Monoglobus	0.002017	0.002016254	0	0	0	0	0	0	0.3916	0.5086
g__Luteolibacter	0.002017	0.001414134	0	0	0	0	0	0	0.1026	0.5086
g__Terrisporobacter	0.002017	0.002016254	0	0	0	0	0	0	0.3916	0.5086
g__Roseococcus	0	0	0	0	0	0	0.002017	0.002016254	0.3916	0.5086
g__Noviherbaspirillum	0.002017	0.002016254	0	0	0	0	0	0	0.3916	0.5086
g__Pedococcus-Phycicoccus	0.002017	0.002016254	0	0	0	0	0	0	0.3916	0.5086
g__Dyadobacter	0.001009	0.001008127	0	0	0.0006724	0.000672085	0	0	0.5583	0.6263
g__unclassified_o__Lactobacillales	0	0	0.0006724	0.000672085	0	0	0.001009	0.000707067	0.281	0.5086
g__Ottowia	0.001681	0.001680212	0	0	0	0	0	0	0.3916	0.5086
g__Shewanella	0.001681	0.001338163	0	0	0	0	0	0	0.1026	0.5086
g__Vibrio	0.001681	0.001680212	0	0	0	0	0	0	0.3916	0.5086
g__Blastococcus	0.001681	0.001128975	0	0	0	0	0	0	0.1026	0.5086
g__unclassified_o__Enterobacterales	0	0	0	0	0.001681	0.001680212	0	0	0.3916	0.5086
g__unclassified_f__Microbacteriaceae	0	0	0	0	0.001681	0.001680212	0	0	0.3916	0.5086
g__Desemzia	0.001681	0.001128975	0	0	0	0	0	0	0.1026	0.5086
g__Methylophilus	0	0	0.001681	0.001680212	0	0	0	0	0.3916	0.5086
g__Hyphomicrobium	0	0	0	0	0	0	0.001681	0.001680212	0.3916	0.5086
g__Anaerostipes	0.001681	0.001680212	0	0	0	0	0	0	0.3916	0.5086
g__Enterorhabdus	0.001681	0.001680212	0	0	0	0	0	0	0.3916	0.5086
g__uncultured_f__Sutterellaceae	0.001681	0.001680212	0	0	0	0	0	0	0.3916	0.5086
g__Collinsella	0.0006724	0.000672085	0.0003362	0.000336007	0	0	0.0006724	0.000672085	0.7831	0.8056
g__unclassified_f__Pasteurellaceae	0	0	0	0	0.001009	0.000707067	0.0003362	0.000336007	0.2612	0.5086
g__Mucispirillum	0	0	0	0	0.001345	0.00134417	0	0	0.3916	0.5086
g__Polynucleobacter	0.001345	0.00134417	0	0	0	0	0	0	0.3916	0.5086
g__Pseudarcicella	0.001345	0.00134417	0	0	0	0	0	0	0.3916	0.5086
g__Enhydrobacter	0.001345	0.000879859	0	0	0	0	0	0	0.1023	0.5086
g__uncultured_f__Erysipelotrichaceae	0.001345	0.00134417	0	0	0	0	0	0	0.3916	0.5086
g__uncultured_f__Saprospiraceae	0.001345	0.00134417	0	0	0	0	0	0	0.3916	0.5086
g__Solibacillus	0	0	0	0	0	0	0.001345	0.00134417	0.3916	0.5086
g__uncultured_f__Holosporaceae	0.001345	0.00134417	0	0	0	0	0	0	0.3916	0.5086
g__unclassified_f__Xanthobacteraceae	0.001345	0.00134417	0	0	0	0	0	0	0.3916	0.5086
g__Porphyromonas	0.001345	0.00134417	0	0	0	0	0	0	0.3916	0.5086
g__Rubrobacter	0.001345	0.00134417	0	0	0	0	0	0	0.3916	0.5086
g__unclassified_f__Intrasporangiaceae	0.001345	0.000879859	0	0	0	0	0	0	0.1023	0.5086
g__Pseudorhodoferax	0.001345	0.00134417	0	0	0	0	0	0	0.3916	0.5086
g__Pediococcus	0.001345	0.00134417	0	0	0	0	0	0	0.3916	0.5086
g__norank_f__Longimicrobiaceae	0.001345	0.00134417	0	0	0	0	0	0	0.3916	0.5086
g__Ralstonia	0.001345	0.00134417	0	0	0	0	0	0	0.3916	0.5086
g__Dokdonella	0.001345	0.00134417	0	0	0	0	0	0	0.3916	0.5086
g__Trichococcus	0	0	0	0	0.001345	0.00134417	0	0	0.3916	0.5086
g__Niabella	0.001345	0.000879859	0	0	0	0	0	0	0.1023	0.5086
g__Roseburia	0	0	0.001345	0.00134417	0	0	0	0	0.3916	0.5086
g__Lawsonella	0.0006724	0.000672085	0	0	0.0006724	0.000672085	0	0	0.5587	0.6263
g__Psychrobacillus	0.001009	0.001008127	0	0	0	0	0	0	0.3916	0.5086
g__Tepidiphilus	0.001009	0.001008127	0	0	0	0	0	0	0.3916	0.5086
g__uncultured_f__Gemmatimonadaceae	0	0	0.001009	0.001008127	0	0	0	0	0.3916	0.5086
g__norank_f__norank_o__Gastranaerophilales	0	0	0	0	0.001009	0.001008127	0	0	0.3916	0.5086
g__Ensifer	0	0	0	0	0	0	0.001009	0.001008127	0.3916	0.5086
g__Aquamicrobium	0	0	0.001009	0.001008127	0	0	0	0	0.3916	0.5086
g__unclassified_f__Yersiniaceae	0.001009	0.001008127	0	0	0	0	0	0	0.3916	0.5086
g__norank_f__JG30-KF-AS9	0.001009	0.001008127	0	0	0	0	0	0	0.3916	0.5086
g__Alkalibacterium	0	0	0	0	0.001009	0.001008127	0	0	0.3916	0.5086
g__Pelagibacterium	0.001009	0.001008127	0	0	0	0	0	0	0.3916	0.5086
g__Leptotrichia	0	0	0	0	0.001009	0.001008127	0	0	0.3916	0.5086
g__Colwellia	0.001009	0.001008127	0	0	0	0	0	0	0.3916	0.5086
g__norank_f__norank_o__Candidatus_Campbellbacteria	0.001009	0.001008127	0	0	0	0	0	0	0.3916	0.5086
g__Aminobacter	0.001009	0.001008127	0	0	0	0	0	0	0.3916	0.5086
g__Janthinobacterium	0.001009	0.001008127	0	0	0	0	0	0	0.3916	0.5086
g__Pseudorhodoplanes	0.0006724	0.000672085	0	0	0	0	0	0	0.3916	0.5086
g__Ileibacterium	0	0	0	0	0.0006724	0.000672085	0	0	0.3916	0.5086
g__Fenollaria	0	0	0.0006724	0.000672085	0	0	0	0	0.3916	0.5086
g__unclassified_f__Planococcaceae	0	0	0	0	0.0006724	0.000672085	0	0	0.3916	0.5086
g__Limnobacter	0.0006724	0.000672085	0	0	0	0	0	0	0.3916	0.5086
g__norank_f__Eubacterium_coprostanoligenes_group	0	0	0.0006724	0.000672085	0	0	0	0	0.3916	0.5086
g__Candidatus_Saccharimonas	0	0	0	0	0	0	0.0006724	0.000672085	0.3916	0.5086
g__Veillonella	0.0006724	0.000672085	0	0	0	0	0	0	0.3916	0.5086
g__norank_f__norank_o__Candidatus_Nomurabacteria	0	0	0	0	0.0006724	0.000672085	0	0	0.3916	0.5086
g__norank_f__norank_o__norank_c__Gracilibacteria	0.0006724	0.000672085	0	0	0	0	0	0	0.3916	0.5086
g__unclassified_f__Sphingobacteriaceae	0.0006724	0.000672085	0	0	0	0	0	0	0.3916	0.5086
g__Mycobacterium	0.0006724	0.000672085	0	0	0	0	0	0	0.3916	0.5086
g__Pelomonas	0.0006724	0.000672085	0	0	0	0	0	0	0.3916	0.5086
g__Desulfovibrio	0.0006724	0.000672085	0	0	0	0	0	0	0.3916	0.5086
g__Facklamia	0	0	0	0	0.0006724	0.000672085	0	0	0.3916	0.5086
g__Prosthecobacter	0.0006724	0.000672085	0	0	0	0	0	0	0.3916	0.5086
g__Nubsella	0	0	0	0	0	0	0.0006724	0.000672085	0.3916	0.5086
g__Macrococcus	0	0	0.0006724	0.000672085	0	0	0	0	0.3916	0.5086
g__Ezakiella	0.0006724	0.000672085	0	0	0	0	0	0	0.3916	0.5086
g__norank_f__norank_o__CCD24	0	0	0.0006724	0.000672085	0	0	0	0	0.3916	0.5086
g__Lachnospiraceae_UCG-001	0	0	0	0	0.0006724	0.000672085	0	0	0.3916	0.5086
g__Candidatus_Brocadia	0.0006724	0.000672085	0	0	0	0	0	0	0.3916	0.5086
g__Muricoccus	0	0	0	0	0	0	0.0006724	0.000672085	0.3916	0.5086
g__uncultured_f__uncultured_o__Microtrichales	0	0	0	0	0	0	0.0006724	0.000672085	0.3916	0.5086
g__Microvirga	0	0	0.0006724	0.000672085	0	0	0	0	0.3916	0.5086
g__Hydrogenophilus	0.0006724	0.000672085	0	0	0	0	0	0	0.3916	0.5086
g__Anaerococcus	0.0006724	0.000672085	0	0	0	0	0	0	0.3916	0.5086
g__Adlercreutzia	0	0	0	0	0.0006724	0.000672085	0	0	0.3916	0.5086
g__uncultured_f__Lachnospiraceae	0	0	0	0	0	0	0.0006724	0.000672085	0.3916	0.5086
g__norank_f__norank_o__norank_c__Parcubacteria	0	0	0	0	0.0006724	0.000672085	0	0	0.3916	0.5086
g__norank_f__norank_o__RF39	0.0006724	0.000672085	0	0	0	0	0	0	0.3916	0.5086
g__norank_f__SM2D12	0	0	0.0006724	0.000672085	0	0	0	0	0.3916	0.5086
g__norank_f__norank_o__Subgroup_7	0	0	0	0	0.0006724	0.000672085	0	0	0.3916	0.5086
g__unclassified_f__Propionibacteriaceae	0	0	0	0	0	0	0.0003362	0.000336007	0.3916	0.5086
g__Providencia	0	0	0	0	0.0003362	0.000336007	0	0	0.3916	0.5086
g__Anaerotruncus	0.0003362	0.000336007	0	0	0	0	0	0	0.3916	0.5086
g__Candidatus_Alysiosphaera	0	0	0.0003362	0.000336007	0	0	0	0	0.3916	0.5086
g__Rheinheimera	0	0	0	0	0	0	0.0003362	0.000336007	0.3916	0.5086
g__norank_f__norank_o__norank_c__Gitt-GS-136	0	0	0	0	0	0	0.0003362	0.000336007	0.3916	0.5086
g__Anaeroplasma	0	0	0	0	0	0	0.0003362	0.000336007	0.3916	0.5086
g__norank_f__PHOS-HE36	0.0003362	0.000336007	0	0	0	0	0	0	0.3916	0.5086
g__uncultured_f__Caldilineaceae	0.0003362	0.000336007	0	0	0	0	0	0	0.3916	0.5086
g__Truepera	0.0003362	0.000336007	0	0	0	0	0	0	0.3916	0.5086
g__Flavisolibacter	0	0	0	0	0	0	0.0003362	0.000336007	0.3916	0.5086
